# Supplementary material for: Protein arginine methyltransferase 2 controls inflammatory signaling in acute myeloid leukemia
Source: Commun Biol. 2024 Jun 20;7:753. doi: 10.1038/s42003-024-06453-6 (PMC11190286; doi:10.1038/s42003-024-06453-6)
Supplement: Supplementary file 4 — Supplementary Data 1 [file 42003_2024_6453_MOESM4_ESM.xlsx]

## Sheet: 1a
Patient ID	PRMT2 expression (RPKM + 10-4)
01H001	15.9409
02H003	22.7849
02H009	14.024
02H017	22.0666
02H026	8.5906
02H032	13.9479
02H033	9.7013
02H053	12.3083
02H060	27.7769
02H066	17.2163
03H016	9.9234
03H022	9.7656
03H024	10.5826
03H028	11.3133
03H030	17.011
03H036	12.4933
03H041	13.6512
03H052	9.4445
03H060	9.7354
03H065	19.5246
03H067	13.0263
03H081	10.2727
03H083	15.8097
03H090	8.3129
03H095	12.955
03H109	21.455
03H112	16.5103
03H116	10.1291
03H119	11.0621
04H001	6.3192
04H017	7.849
04H024	23.7404
04H025	9.7087
04H030	15.0554
04H039	7.0142
04H041	10.0368
04H048	12.5989
04H050	19.4391
04H055	8.5407
04H061	7.8964
04H063	13.7955
04H068	16.3037
04H078	6.7114
04H080	13.7391
04H091	20.023
04H096	7.2255
04H101	18.0815
04H103	27.0792
04H108	17.3736
04H111	21.0753
04H112	31.382
04H115	8.129
04H118	7.2781
04H120	6.4358
04H121	10.7896
04H127	4.8559
04H132	19.7691
04H133	12.5175
04H135	19.2893
04H140	14.7854
05H008	13.352
05H013	5.8571
05H022	16.2406
05H025	11.5167
05H030	18.2192
05H031	13.3187
05H034	11.9294
05H042	24.4499
05H050	18.6601
05H065	12.645
05H066	13.2208
05H078	11.1861
05H090	5.3935
05H094	15.8569
05H097	6.0302
05H099	6.4413
05H111	10.2308
05H113	17.9269
05H118	17.7405
05H136	14.1477
05H163	15.6033
05H179	17.9348
05H180	16.684
05H181	16.1726
05H184	16.7869
05H186	9.7751
05H193	15.2687
05H195	21.2281
06H004	8.5869
06H010	3.5721
06H011	14.3026
06H014	10.3307
06H019	15.1465
06H020	13.6037
06H021	14.3471
06H026	23.0913
06H028	14.9277
06H029	11.9129
06H035	13.1764
06H038	12.0996
06H045	6.2119
06H048	7.2404
06H066	20.9627
06H073	7.839
06H074	10.682
06H075	11.7491
06H077	2.8401
06H088	18.3526
06H089	11.6267
06H099	8.1893
06H103	3.0027
06H106	16.1208
06H115	19.6233
06H117	13.5729
06H133	12.3251
06H135	26.314
06H143	5.5984
06H144	6.4996
06H146	6.9272
06H151	10.7355
06H152	18.4302
07H003	18.9466
07H005	20.199
07H009	7.8963
07H019	10.564
07H020	16.7862
07H024	7.0669
07H034	8.0212
07H038	12.2896
07H041	13.5386
07H042	19.4223
07H045	15.9649
07H055	6.4997
07H060	11.0524
07H062	19.4336
07H063	10.7099
07H069	14.3357
07H089	14.9278
07H095	13.8256
07H098	7.8879
07H099	10.1506
07H106	3.4982
07H107	10.2739
07H117	1.7568
07H124	8.4573
07H125	18.0108
07H131	13.9431
07H134	8.4795
07H135	11.9291
07H137	17.4843
07H144	14.1751
07H148	5.4142
07H151	19.9008
07H155	18.3771
07H156	12.0991
07H158	10.3661
07H160	15.3948
08H004	8.4321
08H011	15.6667
08H018	9.1945
08H021	11.8808
08H022	7.3823
08H033	9.9547
08H034	7.3297
08H042	24.5428
08H048	27.2643
08H049	10.5518
08H050	9.0404
08H053	10.6074
08H054	4.5772
08H055	9.139
08H062	18.9283
08H063	7.3618
08H065	11.7008
08H072	13.4594
08H081	12.4238
08H082	16.4073
08H085	6.5658
08H087	6.3778
08H088	6.4829
08H089	2.4945
08H099	8.8993
08H104	4.3859
08H108	21.6607
08H112	5.5296
08H113	11.1043
08H118	10.0302
08H129	14.0437
08H137	10.8592
08H138	7.5376
08H139	17.5164
09H002	14.4728
09H008	9.1197
09H010	17.1914
09H013	10.0756
09H015	6.9112
09H016	23.9925
09H018	21.3838
09H022	12.7035
09H024	13.1132
09H026	8.581
09H031	12.6237
09H032	21.9351
09H040	20.9943
09H042	6.6715
09H043	14.8295
09H046	20.2055
09H048	8.9696
09H054	16.7066
09H057	9.0375
09H058	13.5204
09H060	8.8887
09H066	8.1551
09H070	10.0854
09H078	8.6832
09H083	16.2685
09H084	10.1787
09H085	13.6225
09H088	6.1822
09H089	5.9275
09H090	22.7948
09H094	16.3923
09H098	8.1079
09H102	8.5723
09H106	11.7891
09H111	16.8012
09H113	26.3583
09H115	20.5556
10H001	10.4058
10H005	9.1066
10H007	10.4415
10H008	27.8353
10H014	5.7926
10H026	15.4762
10H029	7.9945
10H030	16.2308
10H031	14.6589
10H034	17.5302
10H038	14.0902
10H040	9.8265
10H051	11.268
10H052	15.5838
10H056	14.4543
10H058	8.9045
10H063	10.9522
10H072	9.8588
10H078	6.9119
10H087	13.0084
10H089	11.7135
10H092	8.5007
10H095	16.7548
10H101	13.2792
10H109	14.1898
10H113	8.1426
10H115	8.054
10H119	20.8716
10H127	15.8358
10H130	2.6917
10H136	14.0291
10H149	15.6908
10H161	21.1619
10H166	13.8737
10H173	6.6872
10H174	11.6038
11H006	14.4919
11H008	21.3325
11H009	9.0351
11H014	6.8223
11H017	13.1869
11H019	12.4647
11H021	17.5273
11H022	7.0499
11H027	12.6424
11H044	14.0832
11H046	11.9971
11H058	9.2757
11H072	12.9928
11H083	11.1566
11H095	7.9024
11H097	14.2226
11H103	9.8691
11H104	8.9926
11H126	6.8228
11H129	4.2383
11H132	8.3216
11H138	11.7873
11H140	4.3107
11H142	10.5252
11H145	6.3771
11H151	6.2235
11H157	8.2202
11H160	17.5951
11H170	19.3948
11H175	19.5536
11H177	19.6043
11H179	5.438
11H183	7.2586
11H187	12.911
11H192	21.0464
11H205	11.4713
11H217	6.5867
11H231	18.8459
11H234	17.6356
11H240	23.6841
12H007	14.0501
12H010	15.8469
12H012	12.6494
12H021	9.4064
12H030	15.6336
12H033	18.5714
12H039	12.9099
12H042	12.8859
12H044	21.6009
12H045	21.1872
12H055	13.4801
12H056	12.687
12H057	17.0056
12H058	13.427
12H079	14.6574
12H091	5.9747
12H096	6.4848
12H106	12.0111
12H116	14.5556
12H117	8.7359
12H124	10.1646
12H138	11.7319
12H148	10.9997
12H149	17.2907
12H151	5.055
12H165	18.2282
12H166	14.185
12H170	3.688
12H171	12.2861
12H172	21.1196
12H173	19.3381
12H175	20.8505
12H180	15.4406
12H183	13.8724
13H009	6.6753
13H018	17.3367
13H019	9.0472
13H039	7.5225
13H046	11.4199
13H048	16.6375
13H053	11.9457
13H056	5.4514
13H058	20.574
13H065	8.7646
13H066	14.6625
13H073	13.405
13H080	8.6316
13H100	8.8217
13H101	10.3432
13H110	8.0301
13H114	12.6428
13H120	14.4336
13H139	14.1756
13H141	11.7854
13H150	11.4629
13H158	4.6244
13H169	5.3814
13H179	19.0518
13H185	11.2385
13H186	9.5219
14H001	23.3483
14H007	21.0058
14H012	12.8551
14H015	7.6131
14H017	18.7661
14H019	17.8908
14H023	11.1057

## Sheet: 1b
Days	survival PRMT2low	survival PRMT2high
1606	1
9	1
145	1
341	1
493	1
291	1
148	1
77	1
199	1
680	1
534	1
509	1
266	0
46	1
67	1
241	0
3149	0
91	1
1008	0
426	1
286	1
60	1
56	1
897	1
35	1
634	0
3220	0
960	1
2858	0
930	0
18	1
318	1
328	1
252	1
1166	0
5	1
8	1
2619	0
448	1
297	1
841	1
102	1
267	1
34	1
602	1
722	1
56	1
175	1
172	1
492	1
3044	0
1085	0
35	1
49	1
433	1
51	1
136	1
1875	0
235	1
133	1
49	1
39	1
75	0
2903	0
189	1
853	0
2610	0
459	1
1020	0
274	1
133	1
5	1
328	1
123	1
12	1
19	1
104	1
394	1
120	1
102	1
90	1
8	1
208	1
296	1
241	1
13	1
27	1
14	1
10	1
358	1
138	1
29	1
75	1
300	0
328	0
1	1
72	1
310	1
403	1
981	1
1125	0
47	1
1555	0
407	0
2	1
21	1
2195	0
24	1
639	1
24	1
300	1
117	0
101	1
189	1
318	1
805	1
27	1
1561	0
369	1
93	1
3903	0
15	1
81	1
371	1
1862	0
50	1
838	1
2275	0
158	1
51	1
167	1
1106	1
683	1
32	1
293	0
176	1
338	1
147	1
489	1
65	1
520	1
364	1
271	1
2606	0
21	1
592	1
54	1
147	1
234	1
43	1
16	1
811	1
2023	0
36	1
1037	0
660	1
77	0
27	1
87	1
238	1
237	1
83	1
253	1
302	1
22	1
1898	0
1210	0
41	0
36	1
2	1
591	1
109	1
251	1
300	1
143	1
13	1
308	0
53	1
4	1
221	1
1643	1
148	1
8	1
37	1
2771	0
1945	0
30		1
264		1
263		1
861		1
1724		0
1127		0
348		0
165		1
20		1
152		1
14		1
133		0
826		0
768		0
125		0
3758		0
238		1
23		1
2522		0
208		1
2899		0
137		0
81		1
210		1
36		1
22		1
4		1
310		1
2152		0
302		1
310		1
245		1
443		1
2911		0
72		1
3928		0
249		1
296		1
163		1
542		0
93		0
1982		0
70		1
234		1
129		1
2		0
753		0
152		1
519		1
499		1
2359		0
136		0
533		0
208		1
12		1
488		1
397		1
27		1
351		0
154		1
199		1
361		1
17		1
743		0
77		0
398		0
30		1
241		1
1087		1
446		1
2095		0
774		1
645		1
148		1
589		0
1014		0
5		1
3024		0
17		1
69		1
109		1
60		1
12		1
2		1
2912		0
2169		1
2269		0
590		0
11		1
1359		0
33		1
307		1
2238		1
135		1
2154		0
3829		0
22		1
15		1
127		1
22		1
2508		0
1878		0
1676		0
743		0
3		1
1833		1
135		1
650		0
161		1
186		1
304		1
85		1
1086		0
31		0
275		1
243		1
755		1
110		0
12		1
111		1
112		1
62		1
110		1
560		0
707		1
78		1
81		1
761		0
73		1
112		0
714		0
357		1
2629		0
381		0
12		1
321		1
108		1
2637		0
55		1
168		1
484		1
897		0
237		1
2816		0
136		1
2303		0
3196		0
137		1
18		1
442		1
379		0
581		0
1294		0
36		1
1757		0
75		1
4		1
44		1
130		1
1		1
763		0
366		0
44		1
220		1
3568		0
322		1
9		1
484		1
284		1
1396		1
1681		0
2928		0
41		0
847		1
400		1
26		1
3198		0
2099		0
4		1
318		1
97		1
2130		0
7		1
1505		0
88		1

## Sheet: 2a
PRMT2low (RPKM + 10-4)	PRMT2high (RPKM + 10-4)
0.0704	0.0001
4.63886	0.08726
0.4006	0.02352
10.7584	0.02688
0.3409	0.02107
27.9283	0.05116
0.3861	0.13608
0.47389	0.22337
0.28286	0.25986
3.42732	0.0001
4.21211	0.06659
30.6486	0.23434
1.14671	0.06315
1.18882	0.49561
0.32883	0.12055
0.04837	0.66696
0.73907	0.19099
0.96962	0.12528
6.13081	0.29927
0.93093	0.12859
0.14814	0.05044
0.47796	0.03986
5.28332	0.04075
0.84333	0.05532
0.45159	0.18822
0.30849	0.13311
0.06989	0.26455
1.03758	0.0571
1.72756	1.71559
0.48836	0.23899
0.36574	0.06029
6.17437	0.43228
0.75921	0.0186
0.58581	0.00792
0.34935	0.09694
1.92617	0.04283
0.09387	3.26057

## Sheet: 2b
PRMT2low (RPKM + 10-4)	PRMT2high (RPKM + 10-4)
0.6405	0.08943
26.0696	0.82981
9.15856	0.91903
82.681	4.69516
18.4071	12.8854
72.9223	2.51911
6.75817	5.65648
7.67405	5.6323
7.98564	1.97657
12.9696	2.71878
2.71421	0.65162
40.2742	5.1081
4.43618	8.26439
2.21774	8.00348
2.74178	2.08432
11.0224	6.22017
4.54414	7.18524
2.57598	0.82159
12.4915	0.6017
2.40175	4.10479
2.34997	1.19931
0.22034	0.06326
2.28116	0.75282
1.57659	0.20228
15.5398	4.68182
13.9475	8.37997
1.63244	29.0448
21.9344	3.98583
67.808	15.1369
12.0591	5.48414
0.55521	6.97927
113.543	1.57277
1.66038	0.36594
8.42184	0.26575
4.15478	5.39802
4.1543	0.18322
17.0072	27.774

## Sheet: 2c
PRMT2low (RPKM + 10-4)	PRMT2high (RPKM + 10-4)
1365.08	1823.31
1984.67	644.492
780.164	503.375
3871.49	509.047
1870.42	904.09
2148.87	430.922
1547.82	895.742
1747.87	483.575
2087.02	660.516
1682.27	301.979
1679.26	313.706
884.229	785.517
2840.6	263.096
5798.87	526.978
992.661	439.948
2397.8	801.763
2173.53	564.5
929.786	533.008
3539.21	651.148
2351.78	352.326
665.386	445.976
617.779	372.483
977.198	280.494
1050.07	216.13
603.76	924.068
929.468	515.064
1162.19	1365.74
930.743	1487.17
1819.91	613.069
2147.06	564.934
787.293	564.122
2567.25	943.689
653.251	561.989
2861.18	285.495
1263.66	636.551
1162.23	275.37
2134.27	458.544

## Sheet: 2d
PRMT2low (RPKM + 10-4)	PRMT2high (RPKM + 10-4)
1865.62	1805.96
2342.55	2279.6
1351.32	3241.21
4833.67	964.467
2654.55	1864.16
2067.67	1343.57
3213.43	2507.54
2013.97	1044.87
2220.57	1076.47
2978.54	748.558
1269.38	1719.37
1712.26	1086.76
1474.6	345.291
4282.87	1608.91
1670.71	1591.78
6915.66	1488.92
1735.54	1529.24
1938.72	790.88
5006.42	1271.71
5685.77	817.763
2184.51	1462.26
849.831	768.634
1412.06	565.945
2976.97	618.173
1890.31	1739.24
3202.33	1316.83
3165.46	4125.99
991.23	1560.51
1847.42	1288.57
2475.3	1106.45
1191.98	1583.92
2775.72	1314.65
778.383	1668.26
7354.12	872.458
1881.53	1483.66
873.703	867.337
4779.7	1008.98

## Sheet: 2e
PRMT2low (abundance)	PRMT2high (abundance)
0.104	0.102
0.136	0.097
0.146	0.1
0.132	0.073
0.126	0.116
0.081	0.104
0.124	0.056
0.121	0.088
0.048	0.117
0.154	0.111
0.15	0.075
0.117	0.118
0.087	0.089
0.132	0.049
0.116	0.078
0.119	0.044
0.161	0.108
0.113	0.138
0.162	0.107
0.12	0.104
0.098	0.084
0.127	0.077
0.108	0.087
0.167	0.1
0.116	0.102
0.112	0.134
0.112	0.075
0.103	0.137
0.07	0.108
0.096	0.086
0.11	0.09
0.135	0.112
0.109	0.103
0.117	0.085
0.133	0.109
0.105	0.128
0.107	0

## Sheet: 2f
PRMT2low (abundance)	PRMT2high (abundance)
0.111	0.091
0.047	0.144
0.095	0.113
0.065	0.117
0.086	0.022
0.149	0.087
0.096	0.122
0.069	0.141
0.053	0.07
0.051	0.055
0.038	0.146
0	0.078
0.151	0.092
0.095	0.186
0.036	0.089
0.125	0.141
0.093	0.123
0.042	0.08
0.075	0.08
0.06	0.07
0.079	0.076
0.023	0.143
0.051	0.105
0.043	0.089
0.048	0.115
0.076	0.051
0.027	0.106
0.113	0.099
0.133	0.081
0.101	0.104
0.126	0.188
0.096	0.173
0.044	0.108
0.081	0.123
0.117	0.078
0.088	0.086
0.096	0.172

## Sheet: S2b
Gene Name	Prmt2low																														PRMT2high
NFKB1	6.82794	7.29873	6.28686	8.02856	6.74502	7.21135	7.8197	7.50647	8.00953	5.80261	7.01918	6.42479	6.59949	7.16722	7.05499	5.90196	5.42819	6.34783	7.10771	6.8558	6.51605	7.27555	7.91896	7.04277	5.50055	7.27205	5.82039	6.07222	6.81884	6.20698	6.33737	6.73051	6.51057	5.51462	7.44741	6.37454	6.59311	6.11847	5.26459	6.11162	5.67165	6.90815	5.463	5.9452	6.63486	5.47801	6.27604	6.03653	5.97401
NFKB2	6.28096	6.40785	6.19169	7.93188	6.09767	6.7999	9.30066	6.39787	7.57003	5.28649	6.92693	5.56632	7.24054	6.8024	7.73462	5.48468	4.88642	6.98208	6.51303	6.08278	6.096	8.08884	8.60609	7.13359	5.13873	7.91111	5.66241	4.92003	7.06166	3.94561	6.88868	5.47103	7.95453	5.17875	9.05942	4.80573	5.90841	5.3712	5.0522	4.20675	4.72808	5.71063	4.53269	5.4143	6.81204	5.76256	3.94135	4.69926	5.15069
REL	6.01293	6.65017	5.20225	7.23037	6.34833	6.09687	6.62466	5.67396	6.60901	5.94718	5.84276	5.49831	6.06722	6.00303	6.72118	6.05993	4.64202	6.33003	6.68356	6.06762	6.16652	6.66781	7.45964	6.15187	5.30851	7.22706	5.56257	5.07732	6.07139	4.68169	4.7211	4.75903	5.54877	5.19556	5.88085	4.38745	5.96264	4.65192	2.80667	4.95611	5.56556	5.67013	4.61612	5.02236	5.27863	5.20651	4.5219	5.40482	5.21467
RELA	7.64377	6.69466	7.04203	7.43138	6.69693	7.07995	8.00271	6.87589	7.18	7.10161	7.16215	6.69356	7.01271	7.00783	7.1204	6.91521	6.47621	6.63278	6.77188	7.3278	7.94936	6.9462	7.45375	6.84776	6.73637	7.08228	6.63655	6.58254	6.91521	5.71986	6.85521	6.32314	7.44343	6.12262	7.21378	6.29738	6.64187	6.30188	4.435	6.53596	6.08362	6.13077	6.63171	6.48512	6.58202	6.83536	6.43047	5.92875	6.32499
RELB	6.6662	8.20012	6.28952	7.96097	6.21411	7.6853	7.94314	7.40511	7.46164	4.62072	7.69667	6.49407	7.2615	6.41227	7.48491	5.69142	4.35759	6.34278	7.19482	6.91326	7.63042	7.02768	7.6853	7.02978	5.14753	7.91896	6.39643	4.52875	6.28734	3.07646	5.57303	4.94522	7.16045	4.22021	8.24302	4.58407	5.61706	4.46338	3.58991	4.16439	5.42056	5.03151	3.36667	4.19645	6.26118	4.89162	3.44514	3.59137	3.94561
IL6ST	4.77102	6.65845	6.49752	6.8163	5.82271	5.4843	6.89969	5.80694	6.06511	9.28915	6.15566	5.11363	6.30236	6.78802	6.71951	4.47428	5.99437	5.3354	5.76921	4.70558	5.57935	6.12904	6.97663	5.37747	3.53144	6.65901	1.57837	5.7159	5.84353	3.90901	7.41107	4.45137	7.00491	6.6	7.3846	4.81096	6.72703	3.8465	3.39814	4.00036	5.21079	6.70701	3.68851	4.35057	6.18031	5.43115	4.21329	5.5517	4.61328
[truncated: 11 more columns]

## Sheet: S2d
Patient ID	PRMT2 (RPKM + 10-4)	FTH1(RPKM + 10-4)
01H001	649.239	15.9409
02H003	1823.31	22.7849
02H009	349.974	14.024
02H017	644.492	22.0666
02H026	519.687	8.59059
02H032	409.82	13.9479
02H033	573.167	9.70125
02H053	495.929	12.3083
02H060	503.375	27.7768
02H066	500.207	17.2163
03H016	2031.99	9.92343
03H022	1520.17	9.76561
03H024	561.807	10.5825
03H028	1707.44	11.3133
03H030	1015.81	17.011
03H036	603.474	12.4933
03H041	511.329	13.6511
03H052	1332.43	9.44452
03H060	485.954	9.73539
03H065	1400.5	19.5246
03H067	1159.12	13.0263
03H081	965.423	10.2727
03H083	631.049	15.8097
03H090	560.684	8.31291
03H095	1522.63	12.955
03H109	509.047	21.455
03H112	587.44	16.5102
03H116	535.553	10.1291
03H119	679.836	11.0621
04H001	1365.08	6.31919
04H017	1313.64	7.849
04H024	904.09	23.7404
04H025	270.269	9.7087
04H030	832.189	15.0554
04H039	965.125	7.01423
04H041	1551.13	10.0368
04H048	510.596	12.5989
04H050	720.596	19.4391
04H055	1028.58	8.54067
04H061	1659.2	7.89636
04H063	1927.83	13.7955
04H068	903.003	16.3037
04H078	1030.33	6.71139
04H080	1581.33	13.7391
04H091	1067.91	20.023
04H096	931.957	7.22551
04H101	932.313	18.0815
04H103	430.922	27.0792
04H108	398.105	17.3736
04H111	895.742	21.0753
04H112	483.575	31.382
04H115	1012.83	8.12902
04H118	398.613	7.27808
04H120	1984.67	6.43581
04H121	437.52	10.7896
04H127	780.164	4.85593
04H132	1088.42	19.7691
04H133	537.637	12.5175
04H135	391.004	19.2893
04H140	745.07	14.7854
05H008	473.583	13.352
05H013	3871.49	5.85714
05H022	512.105	16.2406
05H025	1214	11.5167
05H030	470.926	18.2192
05H031	2341.48	13.3187
05H034	965.589	11.9294
05H042	660.516	24.4499
05H050	1607.93	18.6601
05H065	2926.77	12.645
05H066	604.341	13.2208
05H078	500.447	11.1861
05H090	1870.42	5.39348
05H094	1073.22	15.8569
05H097	2148.87	6.03021
05H099	1547.82	6.44132
05H111	690.058	10.2308
05H113	1065.67	17.9269
05H118	457.586	17.7405
05H136	2570.82	14.1477
05H163	822.225	15.6033
05H179	632.013	17.9348
05H180	464.905	16.684
05H181	2035.23	16.1726
05H184	979.988	16.7869
05H186	707.005	9.77512
05H193	324.942	15.2686
05H195	301.979	21.2281
06H004	1660.27	8.58688
06H010	1747.87	3.57206
06H011	282.26	14.3026
06H014	748.321	10.3307
06H019	880.406	15.1465
06H020	1036.63	13.6037
06H021	711.094	14.3471
06H026	313.706	23.0913
06H028	430.473	14.9277
06H029	375.77	11.9129
06H035	1793.97	13.1764
06H038	1543.69	12.0996
06H045	2087.02	6.21189
06H048	1345.42	7.24039
06H066	785.517	20.9627
06H073	460.408	7.83896
06H074	1582.15	10.682
06H075	846.865	11.7491
06H077	1682.27	2.84013
06H088	722.277	18.3526
06H089	544.548	11.6267
06H099	1842.15	8.18926
06H103	1679.26	3.00269
06H106	1384.04	16.1208
06H115	961.468	19.6233
06H117	1053.47	13.5729
06H133	361.01	12.3251
06H135	263.096	26.314
06H143	884.229	5.5984
06H144	1698.85	6.49955
06H146	1532.7	6.92716
06H151	1230.61	10.7355
06H152	978.379	18.4302
07H003	917.958	18.9466
07H005	338.888	20.1989
07H009	3354.96	7.89626
07H019	607.314	10.564
07H020	664.651	16.7862
07H024	8639.19	7.06686
07H034	1351.25	8.02119
07H038	470.011	12.2896
07H041	381.286	13.5386
07H042	800.173	19.4223
07H045	604.251	15.9649
07H055	2338.19	6.49967
07H060	520.684	11.0524
07H062	601.543	19.4336
07H063	835.808	10.7099
07H069	950.642	14.3357
07H089	432.317	14.9278
07H095	1011.61	13.8256
07H098	1379.22	7.88792
07H099	1127.45	10.1506
07H106	2840.6	3.49822
07H107	1176.15	10.2739
07H117	5798.87	1.75681
07H124	407.562	8.45729
07H125	481.373	18.0108
07H131	1015.52	13.9431
07H134	3100.78	8.4795
07H135	1180.35	11.9291
07H137	1274.5	17.4843
07H144	1032.49	14.1751
07H148	992.661	5.41423
07H151	312.252	19.9008
07H155	982.565	18.3771
07H156	897.853	12.0991
07H158	1081.14	10.3661
07H160	427.597	15.3948
08H004	2766.11	8.43209
08H011	1236.34	15.6667
08H018	585.777	9.19445
08H021	1219.56	11.8808
08H022	1070.92	7.38228
08H033	482.179	9.95466
08H034	1348.59	7.32969
08H042	526.978	24.5428
08H048	439.948	27.2643
08H049	4013.56	10.5518
08H050	1725.28	9.04041
08H053	621.052	10.6074
08H054	2397.8	4.57721
08H055	831.358	9.13899
08H062	773.066	18.9283
08H063	1094.93	7.36184
08H065	428.614	11.7008
08H072	1185.72	13.4594
08H081	1292.62	12.4238
08H082	395.286	16.4073
08H085	888.082	6.56583
08H087	2173.53	6.37779
08H088	929.786	6.48288
08H089	3539.21	2.49447
08H099	3097.31	8.89928
08H104	2351.78	4.3859
08H108	801.763	21.6607
08H112	665.386	5.52962
08H113	345.404	11.1043
08H118	1074.35	10.0302
08H129	656.548	14.0437
08H137	1345.41	10.8592
08H138	1453.81	7.53763
08H139	811.962	17.5164
09H002	381.752	14.4728
09H008	1690.98	9.11971
09H010	1060.91	17.1914
09H013	1579.1	10.0756
09H015	369.534	6.91121
09H016	564.5	23.9925
09H018	533.008	21.3838
09H022	859.253	12.7035
09H024	1888.28	13.1132
09H026	1178.46	8.58103
09H031	453.46	12.6237
09H032	651.148	21.9351
09H040	352.326	20.9943
09H042	4191.74	6.67152
09H043	313.047	14.8295
09H046	445.976	20.2055
09H048	904.721	8.96964
09H054	412.303	16.7066
09H057	830.009	9.0375
09H058	1258.04	13.5204
09H060	1914.95	8.8887
09H066	1585.3	8.15512
09H070	488.918	10.0854
09H078	677.154	8.68323
09H083	382.386	16.2685
09H084	1296.23	10.1787
09H085	693.597	13.6225
09H088	617.779	6.18224
09H089	977.198	5.92754
09H090	372.483	22.7948
09H094	551.76	16.3923
09H098	613.747	8.10791
09H102	757.468	8.5723
09H106	2152.99	11.7891
09H111	1930.1	16.8012
09H113	280.494	26.3583
09H115	216.13	20.5556
10H001	1001.06	10.4058
10H005	1137.3	9.10661
10H007	972.221	10.4415
10H008	924.068	27.8353
10H014	1050.07	5.79262
10H026	1459.16	15.4762
10H029	3175.42	7.99452
10H030	1138.88	16.2308
10H031	1377.29	14.6589
10H034	579.327	17.5302
10H038	509.358	14.0902
10H040	765.992	9.82651
10H051	619.915	11.268
10H052	1395.46	15.5838
10H056	1212.18	14.4543
10H058	1185.36	8.90453
10H063	1492.4	10.9522
10H072	874.797	9.85878
10H078	2853.57	6.91187
10H087	468.985	13.0084
10H089	1277.73	11.7135
10H092	478.205	8.50071
10H095	250.558	16.7548
10H101	302.793	13.2792
10H109	538.63	14.1898
10H113	528.083	8.14257
10H115	465.874	8.05403
10H119	515.064	20.8716
10H127	277.755	15.8358
10H130	603.76	2.69174
10H136	1705.93	14.0291
10H149	357.902	15.6907
10H161	1365.74	21.1619
10H166	495.668	13.8737
10H173	1323.47	6.6872
10H174	717.318	11.6038
11H006	851.375	14.4919
11H008	1487.17	21.3325
11H009	792.93	9.03514
11H014	1041.33	6.8223
11H017	1696.35	13.1869
11H019	1122.27	12.4647
11H021	730.601	17.5273
11H022	1636.11	7.04986
11H027	708.407	12.6424
11H044	867.921	14.0832
11H046	378.445	11.997
11H058	321.557	9.27569
11H072	449.205	12.9928
11H083	431.524	11.1566
11H095	488.718	7.90241
11H097	1062.13	14.2226
11H103	416.904	9.86911
11H104	1634.81	8.99256
11H126	1701.94	6.82281
11H129	929.468	4.23825
11H132	959.948	8.32156
11H138	1046.22	11.7873
11H140	1162.19	4.3107
11H142	817.183	10.5252
11H145	930.743	6.37707
11H151	1819.91	6.22348
11H157	1160.03	8.2202
11H160	715.061	17.5951
11H170	577.473	19.3947
11H175	375.99	19.5536
11H177	1092.53	19.6043
11H179	2147.06	5.438
11H183	1273.43	7.25856
11H187	810.42	12.911
11H192	613.069	21.0464
11H205	1785.68	11.4712
11H217	1042.16	6.58672
11H231	427.953	18.8458
11H234	504.365	17.6356
11H240	564.934	23.6841
12H007	787.513	14.0501
12H010	413.628	15.8469
12H012	510.435	12.6494
12H021	1167.16	9.40636
12H030	386.653	15.6336
12H033	1239.28	18.5714
12H039	1072.69	12.9099
12H042	1199.24	12.8859
12H044	564.122	21.6009
12H045	943.689	21.1872
12H055	680.449	13.4801
12H056	606.051	12.687
12H057	577.788	17.0056
12H058	1032.96	13.427
12H079	558.861	14.6573
12H091	787.293	5.97469
12H096	2567.25	6.48476
12H106	764.392	12.0111
12H116	498.141	14.5556
12H117	936.386	8.73593
12H124	1195.58	10.1646
12H138	938.135	11.7319
12H148	1071.68	10.9997
12H149	555.023	17.2907
12H151	653.251	5.055
12H165	585.401	18.2282
12H166	1070.22	14.185
12H170	2861.18	3.68799
12H171	565.909	12.2861
12H172	561.989	21.1196
12H173	230.635	19.3381
12H175	285.495	20.8505
12H180	889.415	15.4406
12H183	1332.86	13.8724
13H009	523.011	6.6753
13H018	734.751	17.3367
13H019	1315.76	9.0472
13H039	737.154	7.5225
13H046	1403.16	11.4199
13H048	581.457	16.6375
13H053	1250.73	11.9457
13H056	1263.66	5.45138
13H058	636.551	20.574
13H065	973.823	8.76459
13H066	623.316	14.6625
13H073	490.131	13.405
13H080	512.562	8.63156
13H100	718.657	8.82174
13H101	960.489	10.3432
13H110	1109.1	8.03011
13H114	1172.57	12.6428
13H120	948.611	14.4336
13H139	563.688	14.1755
13H141	589.751	11.7854
13H150	486.146	11.4629
13H158	1162.23	4.62438
13H169	2134.27	5.38136
13H179	453.718	19.0518
13H185	1080.12	11.2385
13H186	846.877	9.52185
14H001	275.37	23.3483
14H007	458.544	21.0058
14H012	644.666	12.8551
14H015	3515.73	7.61309
14H017	305.031	18.766
14H019	476.015	17.8908
14H023	5114.4	11.1057

[truncated: 15 more sheets: S2e, 3b, 4c, 4d, 4e, 4f, S4a, S4b, left, S4b, right, S4c, 5a, 5b, 5d, 5f, 6b]
